# Supplementary material for: Effect of Human Activity and Presence on the Behavior of Long-Tailed Macaques (Macaca fascicularis) in an Urban Tourism Site in Kuala Selangor, Malaysia
Source: Animals (Basel). 2024 Apr 13;14(8):1173. doi: 10.3390/ani14081173 (PMC11047574; doi:10.3390/ani14081173)
Supplement: Supplementary file 1 [file animals-14-01173-s001.zip]

Archive with 1 entries (1 files):
- animals-2835560-supplementary.pdf
